# Supplementary material for: Engineered immunogens to elicit antibodies against conserved coronavirus epitopes
Source: Nat Commun. 2023 Nov 30;14:7897. doi: 10.1038/s41467-023-43638-9 (PMC10689493; doi:10.1038/s41467-023-43638-9)
Supplement: Supplementary file 4 — Supplementary Dataset 1 [file 41467_2023_43638_MOESM4_ESM.xlsx]

## Sheet: Fusion Summary
Design name	Design strategy	Parent scaffold (PDBid)	Scaffold origin	Scaffold name	Size (# aa)	Mutations no.	Epitope seq.	RMSD (Å)	Yield (mg/L)	Antibody binding
										DH1058	DH1294	VN01H1	Cov44_62	Cov44_79
Fusion peptide (815-823)							RSFIEDLLF			3	3	3	1	2		3	+++
FP-1	SC grafting	1r5q	Anabaena sp PCC7120	Kai A	102	9	RSLIEDYLF	0.24	0	n/a	n/a	n/a	n/a	n/a		2	++
FP-2	SC grafting	1l23	Escherichia virus T4	T4 Lysozyme	164	12	RSAIEDILF	0.14	5	3	2	3	3	3		1	+
FP-3	SC grafting	1tsj	Staphylococcus aureus	Conserved hypothetical protein	139	7	RSVIEDTLF	0.26	0	n/a	n/a	n/a	n/a	n/a		0	-
FP-4	SC grafting	1ez3	Rattus norvegicus	Syntaxin-1A	127	13	RSTIEDFLF	0.23	0	n/a	n/a	n/a	n/a	n/a		n/a	n/a
FP-5	SC grafting	2apl	Porphyromonas gingivalis W83	PG0816	157	7	RSYIEDVLF	0.24	0	n/a	n/a	n/a	n/a	n/a
FP-6	SC grafting	3jte	Acetivibrio thermocellus ATCC 27405	Response regulator receiver	143	10	RSGIEDFLF	0.32	0	n/a	n/a	n/a	n/a	n/a
FP-7	SC grafting	2jb9	Escherichia coli	Phosphate regulon	127	12	RSIIEDLLF	0.26	0	n/a	n/a	n/a	n/a	n/a
FP-8	SC grafting	2b1k	Escherichia coli	CcmG	168	8	RSAIEDLLF	0.23	100	3	1	2	0	1
FP-9	SC grafting	4yjm	Agrobacterium fabrum str. C58	ClpS 2	103	13	RSAIEDGLF	0.27	0	n/a	n/a	n/a	n/a	n/a
FP-10	SC grafting	3onj	Saccharomyces cerevisiae	t-SNARE VTI1	97	8	RSYIEDWLF	0.3	10	3	3	3	3	3
FP-11	SC grafting	5y04	Mus musculus	Catenin alpha-1	102	13	RSAIEDLLF	0.27	0	n/a	n/a	n/a	n/a	n/a
FP-12	SC grafting	4etr	Pseudomonas aeruginosa PAO1	PA2169	153	17	RSHIEDVLF	0.28	70	3	3	3	3	3
FP-13	SC grafting	6esx	Caulobacter vibrioides NA1000	Thioredoxin 1	118	7	RSIIEDLLF	0.21	4	3	0	2	0	2
FP-14	SC grafting	5zt3	Oryza sativa indica	WA352	130	9	RSQIEDLLF	0.21	0	n/a	n/a	n/a	n/a	n/a
FP-15	SC grafting	5yo4	Escherichia coli	B562RIL	106	11	RSAIEDLLF	0.27	80	3	3	3	3	3

## Sheet: S2hlx Summary
Design name	Design strategy	Parent scaffold (PDBid)	Scaffold origin	Scaffold name	Size (# aa)	Mutations no.	Epitope seq.	RMSD (Å)	Yield (mg/L)	Antibody binding
										S2P6	DH1057.1	S2P6iGL	DH1057UCA
S2 helix peptide (1148-1156)							FKEELDKYF			3	3	0	3		3	+++
S2hlx-1	SC grafting	6nuk	Synthetic construct	Ferredog-Diesel	104	10	FKVELDKYF	0.24	30	3	3	n/a	1		2	++
S2hlx-2	SC grafting	6nbu	Staphylococcus epidermidis RP62A	CRISPR complex subunit Csm2	152	10	FKLELDKYF	0.27	0	n/a	n/a	n/a	n/a		1	+
S2hlx-3	SC grafting	5ywj	Staphylococcus aureus sp. NCTC 8325	SarX	125	9	FKDELDKYF	0.28	0	n/a	n/a	n/a	n/a		0	-
S2hlx-4	SC grafting	5ym7	Escherichia coli	B562RIL	106	13	FKDELDKYF	0.24	12	3	2	0	1		n/a	n/a
S2hlx-5	SC grafting	4n0p	Caulobacter vibrioides CB15	Pilus assembly protein CpaE	151	8	FKSELDKYF	0.25	0	n/a	n/a	n/a	n/a
S2hlx-6	SC grafting	4hv0	Acidianus filamentous virus 6	AvtR	106	9	FKNELDKYF	0.31	0	n/a	n/a	n/a	n/a
S2hlx-7	SC grafting	3lmo	Rhodopseudomonas palustris	Acyl carrier RPA2022	101	10	FKYELDKYF	0.3	100	3	3	2	1
S2hlx-8	SC grafting	3kht	Hahella chejuensis KCTC 2396	Response regulator	144	13	FKRELDKYF	0.28	12	3	3	n/a	n/a
S2hlx-9	SC grafting	3fgx	Escherichia coli	RBSTP2171	114	11	FKDELDKYF	0.39	0	n/a	n/a	n/a	n/a
S2hlx-10	SC grafting	2p61	Thermotoga maritima MSB8	TM_1646	162	9	FKDELDKYF	0.33	0	n/a	n/a	n/a	n/a
S2hlx-11	SC grafting	1h31	Rhodovulum sulfidophilum	Diheme Cytochrome C	261	7	FKIELDKYF	0.25	0	n/a	n/a	n/a	n/a
S2hlx-12	SC grafting	3m65	Bacillus subtilis subsp. subtilis str. 168	ATP-dependent protease La 1	209	6	FKDELDKYF	0.25	0	n/a	n/a	n/a	n/a
S2hlx-13	SC grafting	4o9f	Equus caballus	Mitochondrial antiviral signaling protein	97	11	FKDELDKYF	0.29	2	3	3	n/a	n/a
S2hlx-14	SC grafting	2eyf	Staphylococcus aureus	Staphylococcal nuclease mutant T44V	149	17	FKLELDKYF	0.26	3	3	3	n/a	2
S2hlx-15	SC grafting	4hbr	Bacteroides eggerthii DSM 20697	Putative periplasmic protein BACEGG_01429	140	7	FKVELDLYF	0.26	45	3	3	0	3

## Sheet: S2hlx-Ex Summary
Design name	Design strategy	Parent scaffold (PDBid)	Scaffold origin	Scaffold name	Size (# aa)	Mutations no.	Epitope seq.	RMSD (Å)	Yield (mg/L)	Antibody binding
										S2P6	DH1057.1	CC40.8	S2P6iGL	DH1057UCA
S2 helix extended (1144-1157)							ELDSFKEELDKYFK			3	3	3	0	3		3	+++
S2hlx-Ex1	BB grafting	1vh0	Staphylococcus aureus	UPF0247 E	161	21	ALDFFKLELDFYFL	3.045	10	0	0	0	n/a	0		2	++
S2hlx-Ex2	BB grafting	3n1b	Mus musculus	VPS54	141	21	NLDSFKEELDDYFK	4.392	1	3	2	0	n/a	n/a		1	+
S2hlx-Ex2-Trx	BB grafting+tag	3n1b					NLDSFKEELDDYFK		2	3	3	3	0	0		0	-
S2hlx-Ex3	BB grafting	4l8i	Synthetic RSV epitope scaffold	FFL_005	115	32	ALDGFKLELDVYFI	6.652	30	2	0	0	n/a	0		n/a	n/a
S2hlx-Ex4	BB grafting	2qyw	Mus musculus	Vti1b Habc domain	102	16	SLASFKIELDIYFF	2.964	1	3	0	2	n/a	0
S2hlx-Ex4-Trx	BB grafting+tag	2qyw					SLASFKIELDIYFF		25	3	2	3	0	0
S2hlx-Ex4-MBP	BB grafting+tag	2qyw					SLASFKIELDIYFF		25	2	3	3	0	0
S2hlx-Ex4-GST	BB grafting+tag	2qyw					SLASFKIELDIYFF		15	1	n/a	1	n/a	n/a
S2hlx-Ex4-F8H	BB grafting+tag	2qyw					SLASFKIELDIYFF		0	n/a	n/a	n/a	n/a	n/a
S2hlx-Ex4-SUMO	BB grafting+tag	2qyw					SLASFKIELDIYFF		0	n/a	n/a	n/a	n/a	n/a
S2hlx-Ex5	BB grafting	2w0g	Homo sapiens	CDC37	129	19	ALDGFKLELDLYFF	3.13	6	1	0	0	n/a	0
S2hlx-Ex6	BB grafting	4wqw	Staphylococcus aureus	SaeR	110	28	SLSLFKYELDLYFL	4.13	5	1	0	1	n/a	0
S2hlx-Ex6-Trx	BB grafting+tag	4wqw					SLSLFKYELDLYFL		6	2	2	1	0	0
S2hlx-Ex7	BB grafting VAST+ homology	1lvf	Rattus norvegicus	syntaxin 6	110	29	GLALFKVELDIYFL	3.074	10	0	0	0	n/a	0
S2hlx-Ex7-Trx	BB grafting+tag	1lvf					GLALFKVELDIYFL		3	3	0	1	n/a	n/a
S2hlx-Ex8	BB grafting VAST+ homology	3onj	Saccharomyces cerevisiae	Vti1b Habc domain	97	13	SLASFKYELDIYFG	0.976	0	n/a	n/a	n/a	n/a	n/a
S2hlx-Ex8-Trx	BB grafting+tag	3onj					SLASFKYELDIYFG		4	3	3	3	0	1
S2hlx-Ex9	BB grafting+MPNN+AF	2qyw					ALASFKIELDIYFI		0	n/a	n/a	n/a	n/a	n/a
S2hlx-Ex10	BB grafting+MPNN+AF	2qyw					ELASFKIELDIYFI		0	n/a	n/a	n/a	n/a	n/a
S2hlx-Ex11	BB grafting+MPNN+AF	2qyw					ELASFKIELDIYFI		0	n/a	n/a	n/a	n/a	n/a
S2hlx-Ex12	BB grafting+MPNN+AF	2qyw					GLASFKIELDIYFI		0	n/a	n/a	n/a	n/a	n/a
S2hlx-Ex13	BB grafting+MPNN+AF	2qyw					ELASFKIELDIYFG		0	n/a	n/a	n/a	n/a	n/a
S2hlx-Ex14	BB grafting+MPNN+AF	2qyw					ELASFKIELDIYFG		3	0	0	0	n/a	n/a
S2hlx-Ex15	BB grafting+MPNN+AF	3n1b					NLDSFKEELDDYFK		50	3	3	3	3	3
S2hlx-Ex16	BB grafting+MPNN+AF	3n1b					NLDSFKEELDDYFK		8	3	3	3	1	5
S2hlx-Ex17	BB grafting+MPNN+AF	3n1b					NLDSFKEELDDYFK		60	3	3	3	1	1
S2hlx-Ex18	BB grafting+MPNN+AF	3n1b					NLDSFKEELDDYFK		7	3	3	3	0	1
S2hlx-Ex19	BB grafting+MPNN+AF	3n1b					NLDSFKEELDDYFK		70	3	3	3	2	2
S2hlx-Ex20	BB grafting+MPNN+AF	3n1b					NLDSFKEELDDYFK		60	3	3	3	2	2
S2hlx-Ex21	BB grafting+MPNN+AF	2qyw					SLGKFKYELDLYFL		5	2	n/a	0	n/a	n/a
S2hlx-Ex22	BB grafting+MPNN+AF	2qyw					ELEKFKYELDLYFM		0	n/a	n/a	n/a	n/a	n/a
S2hlx-Ex23	BB grafting+MPNN+AF	2qyw					ELEKFKYELDLYFM		0	n/a	n/a	n/a	n/a	n/a
S2hlx-Ex24	BB grafting+MPNN+AF	2qyw					ELEKFKYELDLYFM		0	n/a	n/a	n/a	n/a	n/a
S2hlx-Ex25	BB grafting+MPNN+AF	2qyw					KLEEFKYELDIYFM		3	2	1	1	0	0
S2hlx-Ex26	BB grafting+MPNN+AF	2qyw					ELGKFKYELDLYFM		0	n/a	n/a	n/a	n/a	n/a
S2hlx-Ex27	BB grafting+MPNN+AF	2qyw					ELEKFKYELDLYFI		0	n/a	n/a	n/a	n/a	n/a
S2hlx-Ex28	BB grafting+MPNN+AF	3onj					ELREFKIELDKYFA		0	n/a	n/a	n/a	n/a	n/a
S2hlx-Ex29	BB grafting+MPNN+AF	3onj					ELAKFKIELDKYFA		0	n/a	n/a	n/a	n/a	n/a
S2hlx-Ex30	BB grafting+MPNN+AF	3onj					ELAKFKIELDKYFA		0	n/a	n/a	n/a	n/a	n/a
S2hlx-Ex31	BB grafting+MPNN+AF	4wqw					SLELFKFELDIYFL		0	n/a	n/a	n/a	n/a	n/a
S2hlx-Ex32	BB grafting+MPNN+AF	4wqw					SLELFKFELDLYFL		0	n/a	n/a	n/a	n/a	n/a
S2hlx-Ex33	BB grafting+MPNN+AF	4wqw					SLELFKFELDIYFL		0	n/a	n/a	n/a	n/a	n/a
S2hlx-Ex34	BB grafting+MPNN+AF	4wqw					SLELFKYELDLYFL		8	3	3	3	0	2
S2hlx-Ex35	BB grafting+MPNN+AF	4wqw					SLELFKWELDVYFL		55	3	3	2	1	2
S2hlx-Ex36	BB grafting+MPNN+AF	4wqw					KLKLFKCELDLYFL		5	3	2		n/a	n/a
S2hlx-Ex37	BB grafting+MPNN+AF	4wqw					KLKLFKCELDLYFL		20	3	3	2	1	2
S2hlx-Ex38	BB grafting+MPNN+AF	4wqw					KLRLFKLELDLYFL		1	3	2		n/a	n/a
S2hlx-Ex39	BB grafting+MPNN+AF	4wqw					RLKLFKCELDLYFL		3	2	1		n/a	n/a
S2hlx-Ex40	BB grafting+MPNN+AF	4wqw					KLKLFKCELDLYFL		3	2	1		n/a	n/a
S2hlx-Ex41	BB grafting+MPNN+AF	4wqw					KLKLFKCELDLYFL		3	2	1		n/a	n/a
S2hlx-Ex42	BB grafting+MPNN+AF	4wqw					KLLLFKEELDLYFL		2	3	3		n/a	n/a
S2hlx-Ex43	BB grafting+MPNN+AF	4wqw					SLKLFKCELDLYFL		4	3	2		n/a	n/a
S2hlx-Ex44	BB grafting+MPNN+AF	4wqw					KLLLFKCELDLYFL		4	2	1		n/a	n/a
S2hlx-Ex45	BB grafting+MPNN+AF	4l8i					ELKLFKCELDLYFL		3	3	2		n/a	n/a
S2hlx-Ex46	BB grafting+MPNN+AF	4l8i					SLCGFKGELDLYFL		20	3	3	2	2	2
S2hlx-Ex47	BB grafting+MPNN+AF	4l8i					KLKEFKYELDFYFI		8	3	2	1	n/a	n/a
S2hlx-Ex48	BB grafting+MPNN+AF	4l8i					SLKEFKYELDKYFL		7	3	3	1	n/a	n/a
S2hlx-Ex49	BB grafting+MPNN+AF	4l8i					SLPEFKYELDEYFI		2	3	3	2	n/a	n/a
S2hlx-Ex50	BB grafting+MPNN+AF	4l8i					SLPEFKFELDRYFI		10	3	3		n/a	n/a
S2hlx-Ex51	BB grafting+MPNN+AF	4l8i					KLPTFKYELDEYFI		6	3	3		n/a	n/a
S2hlx-Ex52	BB grafting+MPNN+AF	4l8i					ELPEFKFELDKYFI		8	3	2		n/a	n/a
S2hlx-Ex53	BB grafting+MPNN+AF	4l8i					SLPDFKYELDLYFI		9	3	3		n/a	n/a
S2hlx-Ex54	BB grafting+MPNN+AF	4l8i					KLDSFKYELDEYFI		15	3	3	3	1	2
S2hlx-Ex55	BB grafting+MPNN+AF	4l8i					NLKDFKFELDRYFI		3	3	3	1	n/a	n/a
