# Supplementary material for: Engineered immunogens to elicit antibodies against conserved coronavirus epitopes
Source: Nat Commun. 2023 Nov 30;14:7897. doi: 10.1038/s41467-023-43638-9 (PMC10689493; doi:10.1038/s41467-023-43638-9)
Supplement: Supplementary file 6 — Source Data [file 41467_2023_43638_MOESM6_ESM.xlsx]

## Sheet: Fig. 1d
	Binding magnitude (logAUC)
	Mature							Germline
	DH1058	DH1294	VN01H1	C77G12	VP12E7	Cov44-62	Cov44-79	DH1058	DH1294	VP12E7	Cov44-62	Cov44-79
Spike (WA-2)	9.6	11	13.6	6	11.5	13.2	11.2	2.8	0.1	0.3	0.2	0.2
FP-12	14.3	16.8	15.8	14.7	14.7	14.7	15.5	12.1	1.6	14.6	0.2	0.2
FP-15	14.2	17.2	15.5	7.7	15.3	17.7	15.6	13.9	0.1	3.8	0.3	0.3
FP-2	13.4	16.7	15.3	0.2	13.9	13.9	14.1	12.5	3.3	4.9	0.2	0.2
FP-10	8.8	13.8	13.8	0	10.4	11.2	11	0.7	0	0.1	0	0.1
FP-8	12.9	6.3	13.6	2.6	14.6	0.2	5.2	11.1	0.1	0.3	0.1	0.1
FP-13	8.5	0.7	2.7	0.1	13.8	0.1	1.4	3.7	0.1	0.1	0.1	0.1

## Sheet: Fig. 1e
	Binding magnitude (OD450nm)
	DH1058
mAb (μg/mL)	Peptide	R815A	E819A	F823A	FP-2	R71A (815)	E75A (819)	F79A (823)	FP-10	R4A (815)	E8A (819)	F12A (823)	FP-15	R4A (815)	E8A (819)	F12A (823)
100	2.071	0.0475	0.084	0.0475	2.1525	0.054	0.078	0.0965	2.108	0.051	0.0855	0.1255	1.5325	0.0535	0.396	2.1895
33.3333	2.0555	0.0475	0.07	0.051	2.2765	0.0505	0.053	0.084	2.3095	0.0525	0.0825	0.1165	1.7315	0.0535	0.151	2.01
11.1111	2.068	0.0485	0.069	0.05	2.303	0.0495	0.0505	0.075	2.4495	0.043	0.09	0.11	2.0905	0.0485	0.074	1.808
3.7037	1.715	0.0505	0.063	0.056	2.245	0.0495	0.0495	0.0665	2.4975	0.0485	0.0935	0.113	2.299	0.0485	0.058	1.403
1.2346	1.231	0.0475	0.066	0.0665	2.0405	0.053	0.0455	0.0605	2.2605	0.0485	0.0795	0.0815	2.339	0.05	0.062	0.999
0.4115	0.7295	0.049	0.064	0.0475	1.837	0.051	0.049	0.0515	1.4565	0.0485	0.068	0.0675	2.2565	0.047	0.08	0.42
0.1372	0.363	0.0605	0.065	0.048	1.475	0.049	0.0525	0.053	0.667	0.0485	0.055	0.057	1.9725	0.0505	0.054	0.177
0.0457	0.2185	0.0515	0.0685	0.0495	0.8905	0.067	0.0585	0.0555	0.2935	0.045	0.049	0.0565	1.6085	0.0495	0.0545	0.1
0.0152	0.1025	0.052	0.067	0.053	0.5535	0.051	0.0525	0.0475	0.1495	0.048	0.048	0.057	0.978	0.0585	0.0505	0.072
0.0051	0.091	0.0515	0.0685	0.055	0.2595	0.0565	0.0445	0.042	0.089	0.056	0.0875	0.0555	0.507	0.0505	0.051	0.055
0.0017	0.0815	0.0525	0.0655	0.05	0.1345	0.046	0.05	0.049	0.0655	0.0475	0.066	0.0535	0.225	0.0465	0.0445	0.11
0.0006	0.0535	0.053	0.0605	0.048	0.0735	0.0495	0.049	0.0495	0.053	0.056	0.0495	0.049	0.208	0.045	0.0455	0.059

## Sheet: Fig. 2d
	Binding magnitude (OD450nm)
	S2P6
mAb (μg/mL)	Peptide	F1148A	L1152A	F1156A	S2hlx_4	F6A (1148)	L10A (1152)	F14A (1156)	S2hlx_7	F57A (1148)	L61A (1152)	F65A (1156)	3xAla	3xGlu	S2hlx-15	F85A (1148)	L89A (1152)	F93A (1156)
100	1.8635	0.2885	1.735	0.9115	2.252	1.4905	1.01	1.4585	2.3165	2.1465	2.142	2.1925	0.139	0.0705	2.129	1.27	0.895	1.204
33.3333	2.013	0.175	1.7285	0.6955	2.304	1.1565	0.73	1.442	2.359	2.202	2.228	2.2245	0.125	0.0675	2.206	0.997	0.6305	1.188
11.1111	2.108	0.1045	1.5915	0.42	2.4165	0.8325	0.5085	1.299	2.3645	2.1905	1.8925	2.1475	0.133	0.0655	2.1715	0.5735	0.4195	1.036
3.7037	2.154	0.15	1.096	0.239	2.303	0.5105	0.346	1.2615	2.398	2.1975	1.906	2.2475	0.141	0.0655	2.17	0.3235	0.266	0.9305
1.2346	2.23	0.059	0.565	0.134	2.001	0.316	0.2065	0.9305	2.2585	2.143	1.6685	2.122	0.148	0.0625	1.779	0.2115	0.171	0.757
0.4115	2.211	0.051	0.255	0.091	1.592	0.211	0.1685	0.7235	1.6315	1.9995	1.1655	1.84	0.148	0.066	1.3295	0.144	0.117	0.5465
0.1372	1.806	0.048	0.126	0.066	0.7455	0.15	0.112	0.466	0.4935	1.451	0.5205	1.18	0.1375	0.061	0.595	0.105	0.0905	0.3615
0.0457	1.236	0.047	0.073	0.052	0.3645	0.11	0.1005	0.2805	0.141	0.882	0.2695	0.5455	0.113	0.057	0.2375	0.074	0.067	0.21
0.0152	0.613	0.047	0.054	0.048	0.221	0.083	0.065	0.2005	0.0785	0.4535	0.1455	0.2575	0.0735	0.053	0.1105	0.061	0.059	0.119
0.0051	0.291	0.047	0.049	0.049	0.095	0.0605	0.054	0.107	0.0585	0.226	0.097	0.137	0.0585	0.047	0.0785	0.0525	0.0505	0.075
0.0017	0.142	0.046	0.046	0.045	0.06	0.0575	0.047	0.0615	0.0505	0.126	0.0715	0.079	0.047	0.046	0.0565	0.051	0.0485	0.0595
0.0006	0.081	0.041	0.042	0.046	0.056	0.0665	0.051	0.0555	0.0475	0.085	0.056	0.0635	0.0495	0.0475	0.049	0.0465	0.0475	0.0515
	Binding magnitude (OD450nm)
	DH1057.1
mAb (μg/mL)	Peptide	F1148A	L1152A	F1156A	S2hlx_4	F6A (1148)	L10A (1152)	F14A (1156)	S2hlx_7	F57A (1148)	L61A (1152)	F65A (1156)	3xAla	3xGlu	S2hlx-15	F85A (1148)	L89A (1152)	F93A (1156)
100	2.1165	0.068	0.94	0.047	2.1755	0.0555	0.256	0.231	2.3465	2.0155	0.7535	0.1875	0.1035	0.0585	2.2785	0.161	0.4785	1.054
33.3333	2.203	0.0475	0.8045	0.0465	2.2675	0.0555	0.2955	0.26	2.4415	1.798	0.5765	0.116	0.1185	0.06	2.4555	0.1505	0.334	0.992
11.1111	2.351	0.0445	0.606	0.047	2.3505	0.053	0.2795	0.239	2.552	1.658	0.503	0.074	0.114	0.0565	2.4115	0.129	0.262	0.952
3.7037	2.3765	0.0495	0.3215	0.045	2.296	0.057	0.2585	0.2115	2.5225	1.457	0.4045	0.0575	0.119	0.057	2.24	0.1185	0.202	0.8425
1.2346	2.207	0.0495	0.205	0.045	2.1565	0.053	0.1955	0.1605	2.612	1.1445	0.306	0.0595	0.115	0.0555	2.017	0.1065	0.152	0.6255
0.4115	1.95	0.048	0.1395	0.0485	2.1925	0.0505	0.157	0.135	2.397	0.7795	0.235	0.0515	0.116	0.056	1.376	0.092	0.127	0.466
0.1372	1.518	0.0475	0.0675	0.057	1.9435	0.0595	0.1205	0.0965	1.872	0.481	0.1915	0.0515	0.106	0.052	0.606	0.0795	0.0945	0.312
0.0457	1.008	0.047	0.063	0.051	1.5845	0.059	0.0875	0.0775	1.334	0.3315	0.1635	0.0525	0.089	0.0535	0.288	0.0775	0.09	0.2475
0.0152	0.619	0.0505	0.0545	0.052	0.9925	0.0485	0.071	0.067	0.764	0.3235	0.129	0.0515	0.0665	0.0495	0.132	0.061	0.0645	0.123
0.0051	0.311	0.0535	0.048	0.05	0.494	0.0525	0.0595	0.0575	0.337	0.1145	0.088	0.0505	0.0515	0.044	0.0875	0.053	0.051	0.0775
0.0017	0.157	0.048	0.046	0.048	0.23	0.048	0.062	0.05	0.1585	0.0655	0.0885	0.051	0.051	0.049	0.0565	0.049	0.052	0.0675
0.0006	0.096	0.047	0.045	0.0485	0.1255	0.053	0.0565	0.0505	0.0875	0.056	0.056	0.05	0.048	0.0475	0.0505	0.047	0.0485	0.053

## Sheet: Fig. 3e
	Binding magnitude (logAUC)
	Mature						Germline
	S2P6	CC40.8	DH1057.1	Cov30-14	Cov44-26	Cov89-22	S2P6	CC40.8	DH1057	Cov44-26	Cov89-22
Spike (WA-2)	14.8	13.9	14.4	15.5	14.2	14.6	3.2	0.6	9.4	10.3	4.6
S2hlx-Ex15	15.9	15.3	15.8	16.1	16.3	16.3	7.7	4.4	13.9	15.4	10.7
S2hlx-Ex19	15.9	15	15.7	16	16.2	15.8	4.6	3.1	11.6	12.9	9
S2hlx-Ex54	15.9	13	15.8	16.4	16.1	16.9	1.7	1	9.8	13	8.2
S2hlx-Ex46	16	9.3	15.8	16.8	15.8	16.5	1.9	0.7	5.9	9.5	0.8
S2hlx-Ex25	15.3	10.8	8	16.5	13.2	14.5	0.1	0.1	0.9	3.1	0.1
S2hlx-Ex34	14.4	8.4	10.7	15.8	13.1	14.7	0.1	0.2	1.7	3	0.4
S2hlx-Ex37	14.1	1.8	10.1	15.8	11.8	13.7	0.4	0.3	0.6	2.2	0.3

## Sheet: Fig. 4a
	Binding magnitude (logAUC)
	Vaccinated												Infected												Vaccinated + Infected
	Patient 1	Patient 2	Patient 3	Patient 4	Patient 5	Patient 6	Patient 7	Patient 8	Patient 9	Patient 10	Patient 11	Patient 12	Patient 13	Patient 14	Patient 15	Patient 16	Patient 17	Patient 18	Patient 19	Patient 20	Patient 21	Patient 22	Patient 23	Patient 24	Patient 25	Patient 26	Patient 27	Patient 28	Patient 29	Patient 30	Patient 31	Patient 32	Patient 33	Patient 34	Patient 35	Patient 36
Spike (WA-2)	12.905	12.28	13.14	12.545	14.07	12.91	13.095	11.09	4.9405	11.7	11.87	10.335	6.8475	9.486	12.74	5.8645	11	11.03	5.5155	15.26	12.885	6.091	9.5085	7.286	11.4	10.235	16.275	10.46	13.645	12.11	6.0525	14.27	15.245	11.475	13.315	9.341
SARS-CoV-2 RBD	12.645	11.63	9.9735	11.965	11.885	12.62	12.535	10.54	3.6715	10.63	10.785	9.728	6.274	9.43	11.25	4.9895	10.83	11.595	4.7225	13.345	11.435	7.258	7.7035	7.143	10.58	7.344	14.485	10.525	12.985	11.67	5.529	13.495	14.415	10.32	12.23	7.3755
Stem Helix Peptide	0.7362	0.7667	2.3395	2.164	1.553	1.00345	1.6745	1.7605	0.05222	0.57685	0.66375	0.11995	0.47075	0.31145	0.9903	0.8764	0.60775	0.10295	0.2999	0.7368	0.43325	0.032035	1.16	0.54035	0.08872	6.7915	1.02285	1.1561	3.3085	0.78065	0.64055	0.6154	0.05894	0.9383	0.04516	0.1879
spike815-823 Peptide	0.027625	0.03248	0.73324	0.30805	0.3224	0.04422	0.03644	0.04219	0.01996	0.04004	0.094105	0.057165	0.20565	0.04725	0.0373	0.73655	0.6772	0.07061	1.191	0.037475	0.0322	0.23165	0.06698	0.3464	0.05813	0.025115	0.069665	0.03364	0.047205	0.03414	0.42075	4.265	0.036975	0.48845	0.0262	0.1111
	Binding magnitude (logAUC)
	Vaccinated												Infected												Vaccinated + Infected
	Patient 1	Patient 2	Patient 3	Patient 4	Patient 5	Patient 6	Patient 7	Patient 8	Patient 9	Patient 10	Patient 11	Patient 12	Patient 13	Patient 14	Patient 15	Patient 16	Patient 17	Patient 18	Patient 19	Patient 20	Patient 21	Patient 22	Patient 23	Patient 24	Patient 25	Patient 26	Patient 27	Patient 28	Patient 29	Patient 30	Patient 31	Patient 32	Patient 33	Patient 34	Patient 35	Patient 36
Stem Helix Peptide	0.7362	0.7667	2.3395	2.164	1.553	1.00345	1.6745	1.7605	0.05222	0.57685	0.66375	0.11995	0.47075	0.31145	0.9903	0.8764	0.60775	0.10295	0.2999	0.7368	0.43325	0.032035	1.16	0.54035	0.08872	6.7915	1.02285	1.1561	3.3085	0.78065	0.64055	0.6154	0.05894	0.9383	0.04516	0.1879
S2hlx-4	0.39195	0.98985	0.8348	0.75195	2.1295	0.8139	1.16255	0.31255	1.566	2.0395	0.4638	0.5113	0.92385	0.34115	4.435	2.8135	0.70525	0.5314	0.95605	2.69	3.4465	0.5594	2.9685	0.4789	0.8892	6.8665	2.25	3.8585	0.8619	0.42715	0.5249	0.5994	0.23995	1.8895	0.36885	0.43135
S2hlx-Ex15	1.17	1.8865	4.1565	3.142	3.686	1.276	2.701	3.1825	0.5737	3.167	1.558	0.87675	0.43895	0.21515	4.102	3.806	0.8755	0.91585	1.237	3.049	2.729	0.31555	4.8005	0.4768	0.4628	8.608	3.191	5.33	4.7285	0.91075	1.9385	1.224	0.27155	3.441	0.2866	1.4995
S2hlx-Ex19	0.96385	1.502	4.0505	2.8325	3.477	1.3891	2.8045	3.1935	0.3068	3.113	1.5055	0.26755	0.22975	0.16625	3.938	3.667	0.76205	0.8504	1.1945	2.9525	2.3295	0.20325	4.799	0.75	0.2132	8.464	3.1645	5.0925	4.7975	0.86695	1.828	3.195	0.33895	3.0345	0.43985	1.738
	Binding magnitude (logAUC)
	Vaccinated												Infected												Vaccinated + Infected
	Patient 1	Patient 2	Patient 3	Patient 4	Patient 5	Patient 6	Patient 7	Patient 8	Patient 9	Patient 10	Patient 11	Patient 12	Patient 13	Patient 14	Patient 15	Patient 16	Patient 17	Patient 18	Patient 19	Patient 20	Patient 21	Patient 22	Patient 23	Patient 24	Patient 25	Patient 26	Patient 27	Patient 28	Patient 29	Patient 30	Patient 31	Patient 32	Patient 33	Patient 34	Patient 35	Patient 36
spike815-823 Peptide	0.027625	0.03248	0.73324	0.30805	0.3224	0.04422	0.03644	0.04219	0.01996	0.04004	0.094105	0.057165	0.20565	0.04725	0.0373	0.73655	0.6772	0.07061	1.191	0.037475	0.0322	0.23165	0.06698	0.3464	0.05813	0.025115	0.069665	0.03364	0.047205	0.03414	0.42075	4.265	0.036975	0.48845	0.0262	0.1111
FP-2	0.16415	0.38355	0.33375	0.4275	1.5475	0.4563	0.82395	0.4558	1.368	0.5658	0.28045	0.73885	0.63665	0.37485	3.151	1.11765	0.67185	0.23475	0.5728	1.412	2.76	0.48845	0.9258	0.3516	0.68635	3.4945	0.91605	1.8835	0.48515	0.3371	0.562	2.0095	0.22715	1.14885	0.35825	0.60215
FP-10	1.0204	1.2185	1.7935	1.539	3.293	1.17	0.37035	1.0799	2.312	0.9701	1.396	0.2007	2.2305	2.5595	1.6535	2.919	1.5195	2.2305	1.0349	0.58155	3.3535	1.292	1.6065	3.1245	1.931	1.0082	0.93625	1.4725	0.09749	1.544	5.273	5.147	0.24325	3.713	0.12575	2.2115
FP-15	0.60195	0.77495	3.2955	3.0105	5.0465	1.171	0.2173	1.354	0.6273	0.30195	2.7695	0.75875	3.338	4.824	0.6244	5.335	3.5785	1.7315	1.3125	0.63095	2.754	3.6545	0.074515	0.35985	5.4915	1.131	2.096	1.8305	0.07699	0.6808	7.9475	5.3975	0.13275	3.973	0.1904	3.6245

## Sheet: Fig. 4b
	Binding magnitude (logAUC)
	Vaccinated
	Patient 1	Patient 2	Patient 3	Patient 4	Patient 5	Patient 6	Patient 7	Patient 8	Patient 9	Patient 10	Patient 11	Patient 12	Cohort average
spike815-823 Peptide	0.027625	0.03248	0.73324	0.30805	0.3224	0.04422	0.03644	0.04219	0.01996	0.04004	0.094105	0.057165	0.146493
FP-15	0.60195	0.77495	3.2955	3.0105	5.0465	1.171	0.2173	1.354	0.6273	0.30195	2.7695	0.75875	1.66077
FP-15 PS	0.20745	0.7526	0.21325	0.22885	1.451	0.4386	0.6009	0.14584	1.3147	0.24065	0.19419	0.34225	0.510857
	Binding magnitude (logAUC)
	Infected
	Patient 13	Patient 14	Patient 15	Patient 16	Patient 17	Patient 18	Patient 19	Patient 20	Patient 21	Patient 22	Patient 23	Patient 24	Cohort average
spike815-823 Peptide	0.20565	0.04725	0.0373	0.73655	0.6772	0.07061	1.191	0.037475	0.0322	0.23165	0.06698	0.3464	0.306689
FP-15	3.338	4.824	0.6244	5.335	3.5785	1.7315	1.3125	0.63095	2.754	3.6545	0.074515	0.35985	2.35148
FP-15 PS	0.5747	0.261	3.3335	0.092225	0.6233	0.25265	0.293	1.8695	2.6955	0.3532	0.43245	0.31915	0.925015
	Binding magnitude (logAUC)
	Vaccinated + Infected
	Patient 25	Patient 26	Patient 27	Patient 28	Patient 29	Patient 30	Patient 31	Patient 32	Patient 33	Patient 34	Patient 35	Patient 36	Cohort average
spike815-823 Peptide	0.05813	0.025115	0.069665	0.03364	0.047205	0.03414	0.42075	4.265	0.036975	0.48845	0.0262	0.1111	0.468031
FP-15	5.4915	1.131	2.096	1.8305	0.07699	0.6808	7.9475	5.3975	0.13275	3.973	0.1904	3.6245	2.71437
FP-15 PS	0.7695	0.23565	1.09535	0.43155	0.5985	0.2679	0.2702	0.3336	0.1894	1.3112	0.2446	0.1585	0.492163

## Sheet: Fig. 4c
	Binding magnitude (logAUC)
	Vaccinated
	Patient 1	Patient 2	Patient 3	Patient 4	Patient 5	Patient 6	Patient 7	Patient 8	Patient 9	Patient 10	Patient 11	Patient 12	Cohort average
Stem Helix Peptide	0.7362	0.7667	2.3395	2.164	1.553	1.00345	1.6745	1.7605	0.05222	0.57685	0.66375	0.11995	1.11755
S2hlx-Ex19	0.96385	1.502	4.0505	2.8325	3.477	1.3891	2.8045	3.1935	0.3068	3.113	1.5055	0.26755	2.11715
Ex19 L1145A	1.0168	1.887	4.342	2.905	3.5345	1.0835	2.731	2.761	0.74335	2.753	1.5565	0.27285	2.13221
Ex19 F1148A	0.55595	1.4705	2.813	1.292	2.769	0.29915	1.284	1.114	0.7975	0.3331	0.61515	0.1541	1.12479
Ex19 PShlx	0.08174	0.4498	2.257	0.91075	0.3916	0.106	0.56345	0.11445	0.4241	0.74645	0.7666	0.1397	0.579303
	Binding magnitude (logAUC)
	Infected
	Patient 13	Patient 14	Patient 15	Patient 16	Patient 17	Patient 18	Patient 19	Patient 20	Patient 21	Patient 22	Patient 23	Patient 24	Cohort average
Stem Helix Peptide	0.47075	0.31145	0.9903	0.8764	0.60775	0.10295	0.2999	0.7368	0.43325	0.032035	1.16	0.54035	0.546828
S2hlx-Ex19	0.22975	0.16625	3.938	3.667	0.76205	0.8504	1.1945	2.9525	2.3295	0.20325	4.799	0.75	1.82018
Ex19 L1145A	0.4751	0.3076	4.0025	3.137	1.0346	0.7429	1.0385	2.7895	2.027	0.29885	4.114	0.828	1.73296
Ex19 F1148A	0.4127	0.34675	2.7065	0.2275	0.7367	0.12569	0.24935	1.1598	1.3488	0.287	3.6095	0.68335	0.991137
Ex19 PShlx	0.42195	0.2072	1.4635	1.0161	0.27305	0.2462	0.13055	0.28415	0.7913	0.1494	0.37415	0.171	0.460713
	Binding magnitude (logAUC)
	Vaccinated + Infected
	Patient 25	Patient 26	Patient 27	Patient 28	Patient 29	Patient 30	Patient 31	Patient 32	Patient 33	Patient 34	Patient 35	Patient 36	Cohort average
Stem Helix Peptide	0.08872	6.7915	1.02285	1.1561	3.3085	0.78065	0.64055	0.6154	0.05894	0.9383	0.04516	0.1879	1.30288
S2hlx-Ex19	0.2132	8.464	3.1645	5.0925	4.7975	0.86695	1.828	3.195	0.33895	3.0345	0.43985	1.738	2.76441
Ex19 L1145A	0.3401	7.9875	2.956	4.3135	4.0175	0.66845	1.906	3.472	0.4298	2.5995	0.3948	1.3075	2.53272
Ex19 F1148A	0.2899	0.33495	1.258	0.35355	3.524	0.3837	0.7809	1.6405	0.5723	1.631	0.3574	0.24385	0.947504
Ex19 PShlx	0.35235	0.191	0.55405	0.36245	0.22335	0.1858	0.087285	0.13715	0.14565	0.43065	0.31675	0.3121	0.274882

## Sheet: Fig. 5a
	Binding magnitude (logAUC)
	Vaccinated + Infected
	Patient 26	Patient 29	Cohort average
Stem Helix Peptide	6.7915	3.3085	1.30288
S2hlx-Ex19	8.464	4.7975	2.76441
Ex19 PShlx	0.191	0.22335	0.274882
	Binding magnitude (logAUC)
	Vaccinated + Infected
	Patient 31	Patient 32	Cohort average
spike815-823 Peptide	0.42075	4.265	0.468031
FP-10	5.273	5.147	1.97524
FP-10 PS	0.14855	0.2858	0.429623

## Sheet: Fig. 5c
				Binding magnitude (logAUC)
				SARS-CoV2 VOCs				Beta Human Covs				Animal Covs
		Immunogenetics
		VH	VL	WA-2	Delta	BA1.1	XBB	CoV-1	MERS	OC43	HKU-1	GXP4L	SHC014	RaTG13
Stem Helix	S2P6	IGHV1-46	IGKV3-20	14	15.1	15.5	15.4	15.5	14.6	14.7	5.83	15.3	15.4	15
	CC40.8	IGHV3-23	IGLV3-10	14.5	14.3	14.8	14.9	16.6	2.22	14.6	16.7	15.7	15.5	14.6
	DH1501.1	IGHV1-46	IGKV3-20	15.6	15.1	15.4	15.7	17.8	17.8	17.2	16.9	15.9	16.2	16.3
	DH1501.2	IGHV1-46	IGKV3-20	16.3	16	16.1	16.4	18	18.3	17.2	17	17.7	17.7	17.6
	DH1501.3	IGHV1-46	IGKV3-20	14.1	15	15.2	15.8	15.1	15.4	14.9	14.2	14.9	15.3	15
	DH1498	IGHV4-61	IGKV4-1	7.47	12.4	13.5	13.6	14.7	1.81	1.19	0.65	15.4	13.5	15.7
	DH1497	IGHV3-23	IGKV3-20	1.1	2.26	1.54	1.33	2.3	6.39	1.44	1.35	1.54	1.52	1.65
	DH1490	IGHV4-39	IGKV1-5	1.03	2.47	2.08	1.88	1.15	1.94	1.28	0.41	1.3	1.48	1.25
	DH1496	IGHV4-34	IGKV1-33	0.57	1.48	0.67	0.47	0.69	3.13	1.78	1.11	0.59	0.65	0.49
	DH1495	IGHV3-23	IGKV1-5	0.23	1.62	0.46	0.39	1.25	0.72	0.44	0.11	0.23	0.23	0.18
	DH1491	IGHV3-23	IGKV3-11	0.39	1.79	0.98	0.88	0.67	1.84	1.06	0.6	0.39	0.49	0.39
	DH1499	IGHV3-21	IGKV3-20	0.31	1.35	0.48	0.32	0.7	2.35	1.79	0.14	0.27	0.23	0.26
				Binding magnitude (logAUC)
				SARS-CoV2 VOCs				Beta Human Covs				Animal Covs
		Immunogenetics
spike815-823		VH	VL	WA-2	Delta	BA1.1	XBB	CoV-1	MERS	OC43	HKU-1	GXP4L	SHC014	RaTG13	229E	NL63
	DH1294	IGHV3-64	IGKV1-9	5.747	4.519	0.1382	1.295	1.892	8.89	1.356	10.3	3.252	4.446	2.152	0.6552	2.608
	DH1509	IGHV3-30	IGKV1-33	7.236	9.81	0.001462	0.04115	2.894	8.472	8.009	1.293	5.163	5.875	5.829	8.496	9.324
	DH1508	IGHV3-30	IGKV3-15	1.846	3.514	0.004987	0.03766	0.9701	2.39	4.692	4.974	0.3798	2.785	0.6967	0.8523	2.032

## Sheet: Fig. 5d
	ID50 (μg/mL)
	Pseudovirus Neutralization
	D614G	B.1.351(246R)	B.1.617.2	BA.1	BA.2.75.2	BA.4/BA.5	BA.4.6	BF.7	BQ.1.1	XBB.1	XBB.1.5	CoV-1
S2P6	55	55	55	16	55	55	55	55	55	55	55	55
CC40.8	15	20	15	5.5	15	17	9	14	15	14	14	11
DH1501.1	55	55	55	3.6	55	7	5	6.8	18	8.8	25	55
DH1501.3	36	31	25	7.9	55	21	13	14	22	25	25	29

[truncated: 35 more sheets: Fig. 5e, Fig. 5f, Fig. 6c, Fig. 6d, Fig. 6e, Fig. 6g, Fig. 6h, Sup. 3, Sup. 5a, Sup. 5b, Sup. 6, Sup. 9, Sup. 10a, Sup. 10b, Sup. 11a, Sup. 11b, Sup. 11c, Sup. 12, Sup. 13, Sup. 14 …]
